# Supplementary material for: Raw pet food as a risk factor for shedding of extended-spectrum beta-lactamase-producing Enterobacteriaceae in household cats
Source: PLoS One. 2017 Nov 2;12(11):e0187239. doi: 10.1371/journal.pone.0187239 (PMC5667807; doi:10.1371/journal.pone.0187239)
Supplement: S2 Table — (XLSX) [file pone.0187239.s002.xlsx]

## Sheet: S2 coh Quest_crude
Supplemental Table S2 Cohort study
Overview of information obtained from questionnaire in cohort study (legend available in second tab)
						Contact animals						feed
CatID	Raw/Control group	Breed	Gender*	Age	Outside	cat	dog	other	# contacts	Kenneled <3 mths	Prey	dry	wet	raw fresh	raw frozen	like human	vegie	other	% RPF/day	super market	pet store	vet	butcher	else where	Snacks	Commercial snacks	Self-dried snacks	Fresh snacks	Feed suppl.	Essential vit/amino	Medical suppl.	Hair ball	Medication given <6 mths	Medication products	Medication given now	Medication new products	Faeces abnormal	Faecal appearance
C1	Cntrl	European shorthair	F	7	yes, every day	No	No	No	0	Yes	Yes	Yes	Yes	No	No	No	No	No	0	Yes	Yes	No	No	No	Yes	Yes	n.a.	n.a.	No	n.a.	n.a.	n.a.	No	n.a.	No	n.a.	Yes	Runny
C2	Cntrl	Birman	M	16	Yes, every wk	No	Yes	No	4	Yes	No	Yes	No	No	No	No	No	No	0	No	Yes	No	No	No	No	n.a.	n.a.	n.a.	No	n.a.	n.a.	n.a.	Yes	Pain killer	No	n.a.	No	n.a.
C3	Cntrl	Mixed Persian	M	8	Yes, < 1/wk	Yes	Yes	No	4	No	No	Yes	No	No	No	No	No	No	0	No	No	No	No	Yes	No	n.a.	n.a.	n.a.	Yes	No	Yes	No	Yes	anti-inflammatory	No	n.a.	Yes	Runny, bloody
C4	Cntrl	European shorthair	M	10	yes, every day	No	Yes	No	2	No	No	Yes	No	No	No	No	No	No	0	No	No	No	No	Yes	Yes	Yes	No	No	No	n.a.	n.a.	n.a.	No	n.a.	No	n.a.	No	n.a.
C5	Cntrl	Ragdoll	F	11	No	Yes	Yes	Yes	7	No	No	Yes	Yes	No	No	No	No	No	0	Yes	Yes	No	No	No	No	n.a.	n.a.	n.a.	No	n.a.	n.a.	n.a.	Yes	anti-inflammatory	Yes	prednison	No	n.a.
C6	Cntrl	European shorthair	F	5	No	Yes	Yes	Yes	6	No	No	Yes	Yes	No	No	No	No	No	0	Yes	Yes	No	No	No	Yes	Yes	No	No	No	n.a.	n.a.	n.a.	No	n.a.	No	n.a.	No	n.a.
C7	Cntrl	Norwegian forest cat	M	3	yes, every day	No	Yes	No	1	No	No	Yes	Yes	No	No	No	No	No	0	Yes	Yes	No	No	No	Yes	Yes	No	No	No	n.a.	n.a.	n.a.	No	n.a.	No	n.a.	No	n.a.
C8	Cntrl	European shorthair	M	n.a	No	Yes	No	No	1	No	No	Yes	Yes	No	No	No	No	No	0	No	No	No	No	Yes	No	n.a.	n.a.	n.a.	No	n.a.	n.a.	n.a.	No	n.a.	No	n.a.	No	n.a.
C9	Cntrl	Birman	M	8	yes, every day	No	Yes	Yes	5	No	Yes	Yes	Yes	No	No	No	No	No	0	No	Yes	No	No	Yes	Yes	Yes	No	No	No	n.a.	n.a.	n.a.	No	n.a.	No	n.a.	No	n.a.
C10	Cntrl	Thai	M	2	No	No	Yes	No	1	No	No	Yes	No	No	No	No	No	No	0	No	Yes	No	No	No	No	n.a.	n.a.	n.a.	No	n.a.	n.a.	n.a.	No	n.a.	No	n.a.	No	n.a.
C11	Cntrl	European shorthair	F	2	yes, every day	Yes	No	No	2	No	No	Yes	Yes	No	No	No	No	No	0	No	No	No	No	Yes	Yes	Yes	No	No	No	n.a.	n.a.	n.a.	No	n.a.	No	n.a.	Yes	Runny
C12	Cntrl	Mixed breed	M	8	yes, every day	No	No	No	0	No	No	Yes	No	No	No	No	No	No	0	No	No	No	No	Yes	No	n.a.	n.a.	n.a.	No	n.a.	n.a.	n.a.	Yes	anti-helmintics	No	n.a.	Yes	Runny
C13	Cntrl	European shorthair	F	< 1	No	Yes	No	No	2	No	No	Yes	No	No	No	No	No	No	0	No	Yes	No	No	No	Yes	Yes	No	No	No	n.a.	n.a.	n.a.	No	n.a.	No	n.a.	No	n.a.
C14	Cntrl	British shorthair	F	10	yes, every day	No	No	No	0	No	Yes	Yes	Yes	No	No	No	No	No	0	Yes	No	Yes	No	No	No	n.a.	n.a.	n.a.	No	n.a.	n.a.	n.a.	Yes	anti-inflammatory, AB = amox/clav (Oct '14)	No	n.a.	No	n.a.
C15	Cntrl	European shorthair	M	14	No	No	No	No	1	Yes	No	Yes	Yes	No	No	No	No	No	0	No	No	No	No	Yes	Yes	Yes	No	No	No	n.a.	n.a.	n.a.	No	n.a.	No	n.a.	No	n.a.
C16	Cntrl	European shorthair	F	6	yes, every day	No	No	No	2	No	No	Yes	No	No	No	No	No	No	0	No	Yes	No	No	No	No	n.a.	n.a.	n.a.	No	n.a.	n.a.	n.a.	Yes	anti-helmintics	No	n.a.	No	n.a.
C17	Cntrl	European shorthair	F	3	yes, every day	No	No	No	3	No	No	Yes	No	No	No	No	No	No	0	No	No	Yes	No	No	Yes	Yes	Yes	No	No	n.a.	n.a.	n.a.	No	n.a.	No	n.a.	No	n.a.
E1	Raw	Burmese	M	< 1	yes, every day	Yes	Yes	No	3	No	Yes	No	No	Yes	Yes	Yes	No	No	100	Yes	No	No	Yes	No	Yes	Yes	No	No	No	n.a.	n.a.	n.a.	Yes	AB = doxycyclin	No	n.a.	No	n.a.
E2	Raw	Mixed breed	F	16	No	No	Yes	No	3	No	No	Yes	No	No	Yes	No	No	No	20	No	Yes	No	No	No	No	n.a.	n.a.	n.a.	Yes	Yes	No	Yes	No	n.a.	No	n.a.	No	n.a.
E3	Raw	Mixed breed	F	7	yes, every day	No	Yes	No	1	No	Yes	Yes	No	No	Yes	No	No	No	50	Yes	Yes	No	No	No	No	n.a.	n.a.	n.a.	No	n.a.	n.a.	n.a.	Yes	anti-inflammatory	No	n.a.	No	n.a.
E4	Raw	European shorthair	F	8	yes, every day	Yes	Yes	No	3	No	Yes	No	No	Yes	Yes	No	No	No	100	No	Yes	Yes	No	No	Yes	No	Yes	Yes	No	n.a.	n.a.	n.a.	No	n.a.	No	n.a.	No	n.a.
E5	Raw	European shorthair	F	n.a	yes, every day	No	No	No	No	No	Yes	No	No	Yes	Yes	No	No	No	100	Yes	Yes	No	No	No	No	n.a.	n.a.	n.a.	No	n.a.	n.a.	n.a.	Yes	Unknown	No	n.a.	No	n.a.
E6	Raw	European shorthair	M	6	yes, every day	No	Yes	No	2	No	Yes	Yes	No	Yes	Yes	No	No	No	75	Yes	No	No	No	Yes	No	n.a.	n.a.	n.a.	No	n.a.	n.a.	n.a.	No	n.a.	No	n.a.	No	n.a.
E7	Raw	European shorthair	M	17	No	No	Yes	No	No	No	No	No	No	No	Yes	No	No	No	100	No	No	No	No	Yes	No	n.a.	n.a.	n.a.	No	n.a.	n.a.	n.a.	Yes	AB + anti-inflammatory	No	n.a.	No	n.a.
E8	Raw	European shorthair	F	20	yes, every day	Yes	Yes	No	4	No	No	No	No	No	Yes	No	No	No	100	No	No	No	No	Yes	No	n.a.	n.a.	n.a.	No	n.a.	n.a.	n.a.	Yes	anti-inflammatory	Yes	meloxicam	Yes	smell
E9	Raw	British shorthair	F	2	yes, every day	Yes	Yes	Yes	9	No	No	No	No	No	Yes	No	No	No	100	No	No	No	No	Yes	Yes	No	Yes	No	No	n.a.	n.a.	n.a.	No	n.a.	No	n.a.	No	n.a.
E10	Raw	European shorthair	F	n.a	Yes	No	Yes	No	2	No	Yes	No	No	Yes	Yes	No	No	No	100	No	No	No	Yes	Yes	No	n.a.	n.a.	n.a.	No	n.a.	n.a.	n.a.	No	n.a.	No	n.a.	No	n.a.
E11	Raw	European shorthair	F	12	yes, every day	Yes	Yes	No	2	No	No	Yes	No	No	Yes	No	No	No	90	No	Yes	No	Yes	Yes	Yes	No	Yes	No	No	n.a.	n.a.	n.a.	No	n.a.	No	n.a.	No	n.a.
E12	Raw	European shorthair	M	13	No	No	Yes	No	2	No	No	No	No	Yes	Yes	No	No	No	100	No	No	No	No	Yes	No	n.a.	n.a.	n.a.	No	n.a.	n.a.	n.a.	No	n.a.	No	n.a.	No	n.a.
E13	Raw	Cornish Rex	F	11	No	Yes	Yes	No	6	No	No	No	No	No	Yes	No	No	No	100	No	No	No	No	Yes	Yes	No	Yes	No	No	n.a.	n.a.	n.a.	No	n.a.	No	n.a.	No	n.a.
E14	Raw	Ragdoll	M	1	No	No	Yes	No	2	No	No	No	No	Yes	Yes	No	No	No	100	Yes	Yes	No	No	Yes	No	n.a.	n.a.	n.a.	No	n.a.	n.a.	n.a.	No	n.a.	No	n.a.	No	n.a.
E15	Raw	Mixed breed	M	15	Yes, every wk	Yes	Yes	No	7	No	Yes	No	Yes	No	Yes	No	No	No	95	Yes	No	No	No	No	No	n.a.	n.a.	n.a.	Yes	Yes	No	No	No	n.a.	No	n.a.	No	n.a.
E16	Raw	Maine Coon	M	5	yes, every day	Yes	No	No	1	No	Yes	Yes	Yes	No	Yes	No	No	No	100	No	No	No	No	Yes	No	n.a.	n.a.	n.a.	Yes	Yes	No	Yes	Yes	anti-helmintics	No	n.a.	Yes	Firmer
E17	Raw	European shorthair	M	4	No	Yes	No	No	9	No	No	No	Yes	No	Yes	No	No	No	60	No	No	No	No	Yes	Yes	Yes	Yes	No	Yes	Yes	No	No	No	n.a.	No	n.a.	No	n.a.
E18	Raw	European shorthair	F	1	No	Yes	No	No	2	No	No	No	No	Yes	Yes	No	No	No	100	Yes	Yes	No	Yes	No	Yes	Yes	Yes	No	No	n.a.	n.a.	n.a.	No	n.a.	No	n.a.	No	n.a.
E19	Raw	Russian blue	F	10	yes, every day	Yes	No	Yes	7	No	No	No	No	No	Yes	No	No	No	100	No	No	No	No	Yes	Yes	Yes	No	No	No	n.a.	n.a.	n.a.	No	n.a.	No	n.a.	No	n.a.
* all animals were sterilized

## Sheet: S2 coh Quest_legend
Supplemental Table S2 Legend Cohort study
		code	Description		code	Description		code	Description		code	Description		code	Description		code	Description		code	Description		code	Description		code	Description		code	Description		code	Description		code	Description		code	Description		code	Description
CatID
Raw/Cntrl		0	Cntrl		1	raw
Breed	numerical	1	European shorthair		2	Maine Coon		3	Norwegian forest cat		4	Ragdoll		5	Birman		6	Somali		7	Burmese		8	Russian blue		9	British shorthair		10	Oriental shorthair		11	Thai		12	Cornish Rex		13	Mixed breed
Gender		0	Male		1	Female
Sterilization	all animals were sterilized	0	Intact		1	Sterilized
Age	numerical	0	<1		1	1 year		2	2 years		3	3 years		4	4 years		etc			999	unknown
Outside		0	No		1	Yes, every day		2	Yes, every wk		3	Yes, < 1/wk		4	Yes, ?/wk
Contact cat		0	No		1	Yes		999	Unknown
Contact dog		0	No		1	Yes		999	Unknown
Contact other		0	No		1	Yes		999	Unknown
# contacts	numerical	1	1 contact		2	2 contacts			etc
Kenneled <3 mths		0	No		1	Yes
Prey		0	No		1	Yes
Feed dry		0	No		1	Yes
Feed wet		0	No		1	Yes
Feed raw fresh		0	No		1	Yes
Feed raw frozen		0	No		1	Yes
Feed like human		0	No		1	Yes
Feed vegetarian		0	No		1	Yes
Feed other		0	No		1	Yes
% RPF/day		0	No RPF fed in a day		10	10% RPF fed in a day		20	20% RPF fed in a day		30	30% RPF fed in a day		…			1	100% RPF fed in a day		etc
Feed supermarket		0	No		1	Yes
Feed pet store		0	No		1	Yes
Feed vet		0	No		1	Yes
Feed butcher		0	No		1	Yes
Feed elsewhere		0	No		1	Yes
Snacks		0	No		1	Yes
Commercial snacks		0	No		1	Yes
Self-dried snacks		0	No		1	Yes
Fresh snacks		0	No		1	Yes
Feed supplements		0	No		1	Yes
Essential vit/amino		0	No		1	Yes
Medical supplements		0	No		1	Yes
Hair ball		0	No		1	Yes
Medication given <6 mths		0	No		1	Yes
Medication products	numerical	1	Anti-inflammatory		2	pain killer		3	anti-helmintics		999	unknown
Medication given now		0	No		1	Yes
Medication new products	numerical	1	Anti-inflammatory		2	pain killer		3	anti-helmintics		999	unknown
Faeces abnormal		0	No		1	Yes
Faecal appearance	numerical	1	reduced consistency		2	increased consistency		3	blood		n.a.	no changes to faecal appearance
