# Supplementary material for: Raw pet food as a risk factor for shedding of extended-spectrum beta-lactamase-producing Enterobacteriaceae in household cats
Source: PLoS One. 2017 Nov 2;12(11):e0187239. doi: 10.1371/journal.pone.0187239 (PMC5667807; doi:10.1371/journal.pone.0187239)
Supplement: S3 Table — (XLSX) [file pone.0187239.s003.xlsx]

## Sheet: S3 Pet food
Supplemental Table S3 Pet food products
Pet food product information and results
Product code	Tested	Protein source#	Raw or non-raw	Type	ESBL-culture	ESBL type
A1	Once	Chicken (100%)	Raw	Frozen	Yes	CTX-M-32 + TEM-1b + TEM-1c; CMY-2
A2	Twice	Beef tripe (60%) and beef (20%)	Raw	Frozen	Yes	CTX-M-3 + TEM-1b; CTX-M-14 + TEM-1b; CTX-M-1
A3	Twice	Beef (100%)	Raw	Frozen	Yes	CTX-M-1; CTX-M-2 + TEM-1b; CTX-M-1 + TEM-1 + TEM-1b; CTX-M-32; CTX-M-2
A4	Once	Beef (60%) and beef tripe (20%)	Raw	Frozen	Yes	CTX-M-15 + TEM-1b + TEM-var ; CTX-M-32
A5	Once	Beef tripe (100%)	Raw	Frozen	Yes	CTX-M-1 + TEM-1 + TEM-1b; CTX-M-32; CTX-M-32 + TEM-1b
B1	Once	Beef and chicken	Raw	Frozen	Yes	CTX-M-15
B2	Once	Duck	Raw	Frozen	Yes	CTX-M-1
B3	Once	Lamb and chicken	Raw	Frozen	Yes	CTX-M-1 + TEM-1b
B4	Once	Chicken and beef	Raw	Frozen	Yes	SHV-12; CMY-2 + TEM-1b
C1	Once	Chicken, beef and mutton	Raw	Frozen	No
C2	Once	Lamb (30%)	Raw	Non-refrigerated	No
C3	Once	Chicken (30%)	Raw	Non-refrigerated	No
D1	Once	Duck	Raw	Frozen	Yes	CTX-M-1 + TEM-1c
D2	Twice	Chicken and beef	Raw	Frozen	Yes	CTX-M-1; CTX-M-32; CMY-2 + TEM-1b
E1	Once	Chicken	Raw	Frozen	Yes	CMY-2
E2	Once	Chicken	Raw	Frozen	Yes	CTX-M-1 + TEM-1 + OXA-1; CMY-2
E3	Once	Duck	Raw	Frozen	No
E4	Once	Turkey	Raw	Frozen	Yes	CTX-M-1
F1	Once	Chicken	Non-raw	Dry	No
F2	Once	Poultry	Non-raw	Dry	No
F3	Twice	Poultry	Non-raw	Dry	No
F4	Twice	Poultry	Non-raw	Dry	No
F5	Once	Poultry and pork	Non-raw	Dry	No
F6	Once	Poultry	Non-raw	Dry	No
F7	Twice	Soya and poultry liver	Non-raw	Dry	No
G1	Once	Chicken (30%) and turkey (18%)	Non-raw	Dry	No
G2	Once	Chicken (26%)	Non-raw	Dry	No
G3	Once	Chicken (40%) and turkey (20%)	Non-raw	Dry	No
H1	Once	Poultry and pork	Non-raw	Dry	No
I1	Once	Beef (4%) of 29% protein	Non-raw	Dry	No
J1	Once	Chicken (4%) of 29% protein	Non-raw	Dry	No
K1	Once	Lamb	Non-raw	Dry	No
L1	Once	Beef	Non-raw	Dry	No
L2	Once	Chicken	Non-raw	Wet	No
L3	Once	Game	Non-raw	Wet	No
M1	Once	Chicken (4%)	Non-raw	Wet	No
M2	Once	Chicken (4%) and game(4%)	Non-raw	Wet	No
N1	Once	Chicken (4%)	Non-raw	Wet	No
N2	Once	Tuna (4%)	Non-raw	Wet	No
O1	Once	Turkey (26%), chicken (24%) and beef (20%)	Non-raw	Wet	No
O2	Once	Salmon (26%), chicken (24%) and beef (20%)	Non-raw	Wet	No
O3	Once	Tuna (26%), chicken (24%) and beef (20%)	Non-raw	Wet	No
O4	Once	Chicken (50%) and beef (20%)	Non-raw	Wet	No
P1	Once	Beef	Non-raw	Wet	No
P2	Once	Beef	Non-raw	Wet	No
P3	Once	Chicken	Non-raw	Wet	No
P4	Once	Salmon	Non-raw	Wet	No
P5	Once	Beef and chicken	Non-raw	Wet	No
Q1	Once	Fish	Non-raw	Wet	No
Q2	Once	Poultry	Non-raw	Wet	No
Q3	Once	Chicken	Non-raw	Wet	No
R1	Once	Chicken (4%) and beef (4%)	Non-raw	Wet	No
S1	Once	Beef	Non-raw	Wet	No
